# Supplementary material for: Mesoscopic-scale functional networks in the primate amygdala
Source: eLife. 2020 Sep 2;9:e57341. doi: 10.7554/eLife.57341 (PMC7490012; doi:10.7554/eLife.57341)
Supplement: Source code 1. [file elife-57341-code1.m.zip]

Archive with 1 entries (1 files):
- SourceCodeFile1.m
